# Supplementary material for: Comparative Genomics of DH5α-Inhibiting Escherichia coli Isolates from Feces of Healthy Individuals Reveals Common Co-Occurrence of Bacteriocin Genes with Virulence Factors and Antibiotic Resistance Genes
Source: Antibiotics (Basel). 2025 Aug 26;14(9):860. doi: 10.3390/antibiotics14090860 (PMC12466380; doi:10.3390/antibiotics14090860)
Supplement: Supplementary file 1 [file antibiotics-14-00860-s001.zip]

Archive with 1 entries (1 files):
- antibiotics-3791638-supplementary.pdf
